# Supplementary material for: Therapeutic Efficacy of Orally Administered Nitrofurantoin against Animal African Trypanosomosis Caused by Trypanosoma congolense Infection
Source: Pathogens. 2022 Mar 9;11(3):331. doi: 10.3390/pathogens11030331 (PMC8956101; doi:10.3390/pathogens11030331)
Supplement: Supplementary file 1 [file pathogens-11-00331-s001.zip]

Archive with 2 entries (2 files):
- Figure S1.pdf
- pathogens-1555758-supplementary.pdf
